# Supplementary material for: Preparation of Crosslinked Gelatin Microparticles and Study on Their Loading Capacity for Folic Acid
Source: Polymers (Basel). 2025 Oct 22;17(21):2815. doi: 10.3390/polym17212815 (PMC12608352; doi:10.3390/polym17212815)
Supplement: Supplementary file 1 [file polymers-17-02815-s001.zip]

Archive with 1 entries (1 files):
- polymers-3889412-supplementary.pdf
